# Supplementary material for: Neonatal seizures: Case definition & guidelines for data collection, analysis, and presentation of immunization safety data
Source: Vaccine. 2019 Dec 10;37(52):7596–609. doi: 10.1016/j.vaccine.2019.05.031 (PMC6899436; doi:10.1016/j.vaccine.2019.05.031)
Supplement: Supplementary data 3 [file mmc3.xlsx]

## Sheet: Form responses 1
Timestamp	Please provide your full name	Please provide your email.	Professional background	Are you currently involved in / working on immunisation in pregnancy clinical trials or observational studies?	- Ongoing	- Closed	- Planned	Please provide the details of your involvement as specifically as possible	First, we would like to obtain some information about the trial / study you are involved in.	- Study number:	- Trial registry ID (cinical trial.gov):	- Randomised trial / observational study?	- Is the study prospective / retrospective?	- Which vaccine is being studied in the study?	- Which country(ies) is the study being conducted in?	- What was / is the starting date (start study period)?	- Is it a multi-centre / single centre study?	- How is the study population defined?	- When does follow-up stop for the mothers? (months / years after immunisation)	- When does follow-up stop for the neonates? (e.g. months / years after birth)	- Any other key information you deem relevant?	1.a. Do you agree with the rationale of the case definition?		1.b. If no / do not know, explain why.	1.c. Comments?	2.a. Do you agree with the definition?	2.b. If no / do not know, explain why.	2.c. Comments?	3.a. Based on your study setting and the procedures / diagnostic requirements for the different levels of certainty in the case definition, would you be able to obtain all levels of certainty?	3.b. If no / do not know, explain which level(s) would not be applicable and why (e.g. not having all procedures available in countries where study is done / retrospective assessment of charts would not allow information / exclusion / negative criteria to be found consistently)	3.c. Comments?	4.a. Do you agree with the guidelines?	4.b. If no / do not know, explain why.	4.c. Comments?	5.a. How much would the use of case definitions such as this one potentially improve your study?	5.b. Comments?	6. What additional documents would you wish GAIA to develop for your study in order to achieve harmonisation of safety assessment in maternal immunisation studies?	7. Give your main impressions of the manuscript	1.a. Do you agree with the rationale of the case definition?	1.b. If no / do not know, explain why.	1.c. Comments?	2.a. Does the preamble clearly describe the intended use of the definition?	2.b. If no / do not know, explain why.	2.c. Comments?	3.a. Do you agree with Level 1 of diagnostic certainty?	3.b. If no / do not know, explain why.	3.c. Comments?	4.a. Do you agree with Level 2 of diagnostic certainty?	4.b. If no / do not know, explain why.
2018-06-27 14:42:47	sandra m. d. carvalho	sandra.deotti@saude.gov.br	Ministry of Health	No, but I am interested to review the case definition																																			Yes			Yes			Yes			Yes
2018-06-28 18:24:30	Diane M Harper	diane.m.harper@gmail.com	Academic organisation	No, but I am interested to review the case definition																																			No	Clinically we do not have access to EEG's. Parents do not let us do EEG's in the neonatal nursery. This must be a clinical diagnosis despite a large overlap with non congruent EEG findings.	The definition you propose is much to stringent and only possible in high income countries.	No	You are creating two definitions of seizures - one to be used to determine if vaccines cause seizures and one that is clinically used to care for neonates and children. This is not appropriate. This is not done for any other aspect of medicine.	LMIC are left out and are the most affected by this dichotomization of definition.	No	Clinical needs to be primary with EEG as secondary criterion		No	2b should be the primary definition.
2018-07-16 02:16:18	Daniel Ankrah	d.ankrah@kbth.gov.gh	Ethics Committee, Institutional Review Board	No, but I am interested to review the case definition																																			Yes			Yes			Yes			Yes
2018-07-17 15:56:41	Anke Stuurman	anke.stuurman@p-95.com	CRO	Yes, but not as an investigator					I will provide details about the trial / study I am involved in now.			Observational study	Prospective	Not applicable	Multiple African and South Asian countries	Expected February 2019	Multi-centre	Children born at the sites included in the studies	1 month post delivery	1 month after birth		Yes			I am not an expert on neonatal seizures. I am reviewing this case definition from an implementation point of view, based on experience from working with CRFs + data collected for classification for other GAIA definitions			- The presentation (layout) of the case definition is much improved compared to the previously published GAIA definitions, now the AND/OR combinations are clear. - No issues anticipated with data from one individual fitting with different levels of diagnostic certainty instead of all in a single level. - I note there is no reference to the GAIA case definition of preterm birth (which has levels o…	Do not know	- In a previous study using GAIA case definitions, cases were retrospectively identified from discharge diagnosis registries. Obtaining Level 5 data on absence of a specific diagnosis may be challenging in such retrospective settings		Do not know					Perhaps evidence of absence of maternal immunization.	Reads well. I would suggest another round of checking consistent spelling (e.g. live birth vs livebirth) and defining abbreviations.
2018-07-18 14:06:47	Shuchita Mundle	srmundle@gmail.com	Academic organisation	No, but I am interested to review the case definition																																			Yes			Yes			Yes			Yes
2018-07-19 11:48:27	Dr Edem, Bassey	basseyeedem@gmail.com	Research institution-Medical Research Council, Gambia at the LSHTM	Yes, I am an investigator	1	1		Sub-investigator in a Phase 3 trial of a pneumococcal conjugate vaccine trial in healthy Gambian children (PNEUMOSIL)	I will provide details about the trial / study I am involved in now.	VAC-056	NCT03197376	Randomised trial	Prospective	Serum Institute of India's (SIIL) 10 valent pneumoccocal conjugate vaccine(PCV-10)	The Gambia	June 21, 2017	Single centre	Healthy Gambian infants aged 6-8 months on the date of enrollment,		12 weeks after enrollment for the booster cohort and 9 months for the primary series cohort.		Yes				Yes		The definition is short and clear	No		The availability of an EEG and trained personnel to interpret the results may be a limitation to achieving the Levels 1-2a of diagnostic certainty. However, a sponsor may anticipate this and provide both the device as well as continuous training for study personnel to enhance diagnosis of neonatal seizures.	Yes			0.7	A clear definition that can be used in the context of clinical trials was much needed and the reporting can be implemented.		It is well written with easy to follow guidelines
2018-07-20 21:23:55	Librada Fortuna	lsfortuna@yahoo.com	Healthcare provider	No, but I am interested to review the case definition																																			Yes			Yes			Yes			Yes
2018-07-23 18:21:46	Tamala Mallett Moore	tamala.mallettmoore@sanofi.com	Vaccine manufacturer	Yes, but not as an investigator					I already shared this information when reviewing another case definition.													Yes				Yes			Yes			Yes			improve CT <1% improve post marketing evaluation >99%			Complete, however many of the abbreviations could be first defined in the keywords section
[truncated: 17 more columns]

## Sheet: Review
	Reviewer 1	Reviewer 2	Reviewer 3	Reviewer 4	Reviewer 5	Reviewer 6	Reviewer 7	Reviewer 8	Designated reviewer 1 (SLM)	Designated reviewer 1 (HC)	Authors' replies
	sandra m. d. carvalho	Diane M Harper	Daniel Ankrah	Anke Stuurman	Shuchita Mundle	Dr Edem, Bassey	Librada Fortuna	Tamala Mallett Moore
	sandra.deotti@saude.gov.br	diane.m.harper@gmail.com	d.ankrah@kbth.gov.gh	anke.stuurman@p-95.com	srmundle@gmail.com	basseyeedem@gmail.com	lsfortuna@yahoo.com	tamala.mallettmoore@sanofi.com
Professional background	Ministry of Health	Academic organisation	Ethics Committee, Institutional Review Board	CRO	Academic organisation	Research institution-Medical Research Council, Gambia at the LSHTM	Healthcare provider	Vaccine manufacturer
Are you currently involved in / working on immunisation in pregnancy clinical trials or observational studies?	No, but I am interested to review the case definition	No, but I am interested to review the case definition	No, but I am interested to review the case definition	Yes, but not as an investigator	No, but I am interested to review the case definition	Yes, I am an investigator	No, but I am interested to review the case definition	Yes, but not as an investigator
- Ongoing						1
- Closed						1
- Planned
Please provide the details of your involvement as specifically as possible						Sub-investigator in a Phase 3 trial of a pneumococcal conjugate vaccine trial in healthy Gambian children (PNEUMOSIL)
First, we would like to obtain some information about the trial / study you are involved in.				I will provide details about the trial / study I am involved in now.		I will provide details about the trial / study I am involved in now.		I already shared this information when reviewing another case definition.
- Study number:						VAC-056
- Trial registry ID (cinical trial.gov):						NCT03197376
- Randomised trial / observational study?				Observational study		Randomised trial
- Is the study prospective / retrospective?				Prospective		Prospective
- Which vaccine is being studied in the study?				Not applicable		Serum Institute of India's (SIIL) 10 valent pneumoccocal conjugate vaccine(PCV-10)
- Which country(ies) is the study being conducted in?				Multiple African and South Asian countries		The Gambia
- What was / is the starting date (start study period)?				Expected February 2019		June 21, 2017
- Is it a multi-centre / single centre study?				Multi-centre		Single centre
- How is the study population defined?				Children born at the sites included in the studies		Healthy Gambian infants aged 6-8 months on the date of enrollment,
- When does follow-up stop for the mothers? (months / years after immunisation)				1 month post delivery
- When does follow-up stop for the neonates? (e.g. months / years after birth)				1 month after birth		12 weeks after enrollment for the booster cohort and 9 months for the primary series cohort.
- Any other key information you deem relevant?
1.a. Do you agree with the rationale of the case definition?				Yes		Yes		Yes
1.b. If no / do not know, explain why.
1.c. Comments?				I am not an expert on neonatal seizures. I am reviewing this case definition from an implementation point of view, based on experience from working with CRFs + data collected for classification for other GAIA definitions
2.a. Do you agree with the definition?						Yes		Yes
2.b. If no / do not know, explain why.
2.c. Comments?				- The presentation (layout) of the case definition is much improved compared to the previously published GAIA definitions, now the AND/OR combinations are clear. - No issues anticipated with data from one individual fitting with different levels of diagnostic certainty instead of all in a single level. - I note there is no reference to the GAIA case definition of preterm birth (which has levels o…		The definition is short and clear
3.a. Based on your study setting and the procedures / diagnostic requirements for the different levels of certainty in the case definition, would you be able to obtain all levels of certainty?				Do not know		No		Yes
3.b. If no / do not know, explain which level(s) would not be applicable and why (e.g. not having all procedures available in countries where study is done / retrospective assessment of charts would not allow information / exclusion / negative criteria to be found consistently)				- In a previous study using GAIA case definitions, cases were retrospectively identified from discharge diagnosis registries. Obtaining Level 5 data on absence of a specific diagnosis may be challenging in such retrospective settings
3.c. Comments?						The availability of an EEG and trained personnel to interpret the results may be a limitation to achieving the Levels 1-2a of diagnostic certainty. However, a sponsor may anticipate this and provide both the device as well as continuous training for study personnel to enhance diagnosis of neonatal seizures.
4.a. Do you agree with the guidelines?				Do not know		Yes		Yes
4.b. If no / do not know, explain why.
4.c. Comments?
5.a. How much would the use of case definitions such as this one potentially improve your study?						0.7		improve CT <1% improve post marketing evaluation >99%
5.b. Comments?						A clear definition that can be used in the context of clinical trials was much needed and the reporting can be implemented.
6. What additional documents would you wish GAIA to develop for your study in order to achieve harmonisation of safety assessment in maternal immunisation studies?				Perhaps evidence of absence of maternal immunization.
7. Give your main impressions of the manuscript				Reads well. I would suggest another round of checking consistent spelling (e.g. live birth vs livebirth) and defining abbreviations.		It is well written with easy to follow guidelines		Complete, however many of the abbreviations could be first defined in the keywords section			R4 and R8: Thanks for the suggestion. We added a keyword section
1.a. Do you agree with the rationale of the case definition?	Yes	No	Yes		Yes		Yes
1.b. If no / do not know, explain why.		Clinically we do not have access to EEG's. Parents do not let us do EEG's in the neonatal nursery. This must be a clinical diagnosis despite a large overlap with non congruent EEG findings.
1.c. Comments?		The definition you propose is much to stringent and only possible in high income countries.									R2: the case definition includes different level of certainty for the diagnosis. Conventional EEG is considered the gold standard for neonatal seizure diagnosis, while clinical diagnosis of seizure is more challenging and therefore less accurate. The different levels of certainty are meant to be used in different setting/countries.
2.a. Does the preamble clearly describe the intended use of the definition?	Yes	No	Yes		Yes		Yes
2.b. If no / do not know, explain why.		You are creating two definitions of seizures - one to be used to determine if vaccines cause seizures and one that is clinically used to care for neonates and children. This is not appropriate. This is not done for any other aspect of medicine.									R2:The comment is not clear. the definition of neonatal seizures that we provide is indipendent from the use of vaccine or not and simply define the phenomenon
2.c. Comments?		LMIC are left out and are the most affected by this dichotomization of definition.
3.a. Do you agree with Level 1 of diagnostic certainty?	Yes	No	Yes		Yes		Yes
3.b. If no / do not know, explain why.		Clinical needs to be primary with EEG as secondary criterion									R2: EEG is the gold standard because is the instrument that allows the best sensibility and specificity in the diagnosis of neonatal seizures
3.c. Comments?
4.a. Do you agree with Level 2 of diagnostic certainty?	Yes	No	Yes		Yes		Yes
4.b. If no / do not know, explain why.		2b should be the primary definition.
4.c. Comments?		2a is dependent on EEG - resources for neonatal neurology and EEG accuracy/sensitivity and specificty are poor and under developed.
5.a. Do you agree with Level 3 of diagnostic certainty?	Yes	No	Yes		Yes		Yes
5.b. If no / do not know, explain why.		level 3 appears to be what is most available and reproducible in evidence									R2:clinical diagnosis is not definite, but only probable, that's why has to be considered level 3 of certainty
5.c. Comments?
6.a. Do you agree with the footnotes of the case definition?	Yes	No	Yes		Yes		Yes
6.b. If no / do not know, explain why.		need to include oral smacking and other facial seizure activity, not just rhythmic jerking.									R2: added in the list of "Clinical events suggestive of epileptic seizures". Thank you
6.c. Comments?
7.a. Is the definition applicable in your setting?	Yes	No	Yes		Yes		Do not know
7.b. If no / do not know, explain why.		clinical only - often just observed at home.					The definition may not be applicable in some resource-limited countries where facilities for neurological evaluation (e.g. EEG) is not available. An experienced medical personnel who can assess the type of seizure presented by the neonate may not be available too.
7.c. Comments?							Please disregard my response to 7.b in the review I submitted few minutes ago. Apologies for this.
8.a. Do you agree with the guidelines?		No	Yes		Yes		Yes
8.b. If no / do not know, explain why.		EEG resources are not available everywhere.
8.c. Comments?
9. Give your main impressions of the manuscript	VERY GOOD	biased towards high income countries; not possible to implement due to insufficient neurology workforce	By having ONE case definition for neonatal seizures across all regions, it makes it easier to understand what one is studying as soon as you hear the terminology. It makes it convenient to compare and contrast research results from different settings. Further, it makes it reasonable to aggregate data and predict global as well as regional trends of neonatal seizures.		Well written, precise document. Besides research settings,the definitions can be useful clinically and the diagnostic certainty from Level 1 to 3 achieved according to place of care .		Well written and well researched. Great that case definition has included preterm infant (born < 37 weeks of gestation).
If you would be suggesting a journal's editor, what would you recommend:	Accept without revision	Reject	Accept without revision	Accept without revision	Accept without revision	Minor revision required	Minor revision required	Minor revision required
Explain or summarise the reason(s) why you would reject this manuscript:		definition of neonatal seizure precludes full clinical spectrum
Explain the revision that is required:						Perhaps further clarification should be provided on who is an "experienced medical personnel" in the diagnostic grading of neonatal seizures given that clinical trials may have clinical personnel of varying experience. Furthermore, only a "medical personnel" report is needed in the level diagnostic certainty. Could this be deliberate?	Please add a definition for "experienced medical personnel". Kindly provide options for neurological evaluation in resource-limited settings where EEG (and/or a trained neurologist) may not be available. Thank you. Please disregard my answer (accept without revision) in the review I submitted earlier. Apologies for this. Thank you very much for this opportunity to be a reviewer.	add all abbreviations to keywords section. Add bilirubin to list of other investigations on page 28 point #19			R8: thanks, we added bilirubin in the list. R6 and 7: we defined the term "experienced medical personnel" as "someone who routinely cares for neonates and has familiarity with the clinical presentation of neonatal seizures through training or clinical practice. This could be a physician (not restricted to neonatology or neurology specialists), advanced care provider, nurse, or trained individual …
SUGGESTIONS									1. modify the intro 2. exclude neonatal tetanus from seizure etiology table 3. add hyperbilirubinemia in etiology table 4. check for specific incidences with electrolyte disorder 5. outcome paragraph modified 6. pathophysiology paragraph slightly changed (added some details about genetic epileptic syndromes	add the reference paper for seizure semiology in neonates (new ILAE Classification)	amended as suggested
